# Supplementary material for: Pain Treatment in Primary Care Through Eight Constitution Medicine: A Retrospective Real-World Study from South Korea
Source: Medicina (Kaunas). 2025 Aug 30;61(9):1564. doi: 10.3390/medicina61091564 (PMC12472020; doi:10.3390/medicina61091564)
Supplement: Supplementary file 1 [file medicina-61-01564-s001.zip]

Archive with 2 entries (2 files):
- supplementary figures and tables_0805_track change (-).pdf
- supplementary file 1.pdf
